# Supplementary material for: Genome-wide association study reveals heat tolerance QTL for canopy-closure and early flowering in chickpea
Source: Front Plant Sci. 2024 Dec 17;15:1458250. doi: 10.3389/fpls.2024.1458250 (PMC11685022; doi:10.3389/fpls.2024.1458250)
Supplement: Supplementary file 1 [file DataSheet1.xlsx]

## Sheet: Sheet1
marker_id	Sequence	chr	pos	bp	MTA	QTL name	Trait	Sequence ID	Gene name	Protein name	GO annotation: Cellular Component	GO annotation: Molecular Function	GO annotation: Biological Process	Identities	Score	Expect
5825218	TGCAGAGACCCCTCAGTTCTCTCCTGATGTCTGCATTATAGAATCCACCTATGGTGTACAACACCATCA	1	0.41169		MTA_1
5825611	TGCAGTTGTTATAATTTTGGGATTGGCTATCATATTATGTAACAAGAGGAAATTGCTAAGTAGATTGAG	1	1.74468	1744678	MTA_2	QTL1.1_Kun_TOS1_2019	gross yield	XM_004485624.3	LOC101490514	receptor-like serine/threonine-protein kinase SD1-8	membrane	ATP binding, protein serine kinase activity, protein serine/threonine kinase activity	protein phosphorylation, recognition of pollen
5825150	TGCAGAAATTGTGATTCCTACAATCTCAGCTCTGTGATTTGTCTTGTGAGAGTCACTGGCAGATCCTAA	1	1.74474	1744744	MTA_2	QTL1.1_Kun_TOS1_2019	gross yield
5826007	TGCAGACTTGAACACCTTCAAGTACCTTGCTATTATGGCACCCAAGGGCATCAAGATTCCCCAACTCAC	1	6.1617	6161699	MTA_3	QTL1.2_Na_TOS1_2020	Canopy closure	XM_004486172.2	LOC101496998	Cytochrome b561 and DOMON domain-containing protein	membrane	metal ion binding	NA
8776042	TGCAGCCATGACTTGGCTGCTTCATTCGTTGTCAAAAACCAGCCAGCCATATCAGTATCTTTTTGGAAC	1	6.3836	6383597	MTA_3	QTL1.2_Na_TOS1_2020	Canopy closure	XM_012713998.2	LOC101501214	Pentatricopeptide repeat-containing protein At4g16390, chloroplastic-like	NA	NA	NA
8776008	TGCAGACAACTCCTTGTGCATCAATTCCACTTGTGCAACTCATGCTAGGGAGCATCAAATCCTCCACCA	1	7.63086	7630859	MTA_4	QTL1.3_Na_TOS2_2020	Canopy closure	XM_004486420.3	LOC101503553	Uncharacterized protein LOC101503553	NA	NA	NA
5825779	TGCAGTTTTTTTTACTGAATTATATTAGATGTTATCGAAACTATTTTCATATCTTACAGATCGGAAGAG	1	7.64914	7649141	MTA_4	QTL1.3_Na_TOS2_2020	Canopy closure	XM_004510975.3	LOC101488579	beta-galactosidase	beta-galactosidase complex	beta-galactosidase activity, carbohydrate binding	carbohydrate metabolic process, organic substance catabolic process
5826097	TGCAGTCAAGTAGTAACAGCATTTAGTTTGTTACAGATCGGAAGAGCGGTTCAGCAGGAATGCCGAGAC	1	33.1856	3.31856e+07	MTA_5	QTL1.4_Na_TOS1_2018	gross yield	XM_004515344.3	LOC101510459	2-methylene-furan-3-one reductase-like	NA	oxidoreductase activity, acting on the CH-CH group of donors, NAD or NADP as acceptor, zinc ion binding	NA
5825554	TGCAGTCTTTTCTCCAAAAACCAGAGCAACATCTAAAAAAGATTTTTCTCAATATCGAGTGGGTTTATA	1	35.3235	35323486	MTA_6	QTL1.5_Na_TOS1_2020	Canopy closure	XM_004514199.3	LOC101500936	Patellin-6-like	cytoplasm, membrane,	lipid binding	cell cycle, cell division
5825268	TGCAGATGATGAAAACAAAGAAAGGGTAAAAATTGGAAATGTACAAAGTAGTGAATCTTATGTACATGT	1	38.739	38738990	MTA_7	QTL1.5_Na_TOS1_2020	Canopy closure	XM_027334437.1	LOC101490214	Uncharacterized protein LOC101490214 isoform X1	NA	NA	NA
8776031	TGCAGATTTCTAATTTTATCTCTTCTCTATCAACATTGCTTGATTTTGCTTATATACAAATGGTTTACA	1	38.7429	38742904	MTA_7	QTL1.5_Na_TOS1_2020	Canopy closure	XM_012716211.2	LOC101511563	Mechanosensitive ion channel protein 2, chloroplastic-like isoform X3	membrane	NA	monoatomic ion transport, transmembrane transport
8776076	TGCAGTAAATTTCATTCATTTAGGCTCATTGAAGCAAGGGGTAAGAAATAAAAGAGTAAAGTATTTGCT	1	40.0257	40025732	MTA_8	QTL1.4_Na_TOS1_2018, QTL1.5_Na_TOS1_2020	gross yield, Canopy closure	XM_027333627.1	LOC101495127	Amino acid transporter AVT6A	membrane	symporter activity	amino acid transport, auxin-activated signaling pathway	0.81	43	7.6
5825971	TGCAGGAACTACTTCCTAAGATTCCAATGAAAAAATTTACAGATCGGAAGAGCGGTTCAGCAGGAATGC	1	40.3379	40337885	MTA_8	QTL1.4_Na_TOS1_2018, QTL1.5_Na_TOS1_2021	gross yield, Canopy closure	XM_012712747.2	LOC101514200	Ubiquitin carboxyl-terminal hydrolase 17	membrane	cysteine-type deubiquitinase activity, metal ion binding	protein deubiquitination, ubiquitin-dependent protein catabolic process	0.692	49	0.91
5825697	TGCAGATTGGAGCTTGCAGAGAAAGAGAAGAAAGTTACAGATCGGAAGAGCGGTTCAGCAGGAATGCCG	1	40.3406	40340640	MTA_8	QTL1.4_Na_TOS1_2018, QTL1.5_Na_TOS1_2022	gross yield, Canopy closure	XM_012712084.2	LOC101503894	Nuclear-pore anchor	nuclear envelope	NA	protein import into nucleus	0.929	71	0.00044
5825991	TGCAGTGGGTAATTTGTTCCCCCAATAACTACTTCTGGACACAGTATTGCATCATCGTTACAGATCGGA	1	40.3462	40346236	MTA_8	QTL1.4_Na_TOS1_2018, QTL1.5_Na_TOS1_2023	gross yield, Canopy closure	XM_004495458.3	LOC101494889	Uncharacterized protein LOC101494889	membrane	lipid binding		0.6	54	0.16
5826070	TGCAGACGCAAGTGAACACATTGCATTAGTTACAGATCGGAAGAGCGGTTCAGCAGGAATGCCGAGACC	1	40.3512	40351158	MTA_8	QTL1.4_Na_TOS1_2018, QTL1.5_Na_TOS1_2024	gross yield, Canopy closure
5825882	TGCAGGGGCCTCTACAGGCATTCACTACTAAAGGATGCATATTACATATGTATATACCACTCATACGAC	1	40.3552	40355185	MTA_8	QTL1.4_Na_TOS1_2018, QTL1.5_Na_TOS1_2025	gross yield, Canopy closure
5825416	TGCAGGAAAATTTGGTATTACCTGCGGAAACGAATCCGCAGGAAACGCCGTAGGAAAACGCTAATTTCT	1	42.6151	42615142	MTA_9	QTL1.4_Na_TOS1_2018, QTL1.5_Na_TOS1_2026	gross yield, Canopy closure
5825562	TGCAGTGAATCAATTTCCAATTTGTAGAGTTTGGTTTACAAGAAAGAATTCCATTAGGCAATTTTGATA	2	28.3514		MTA_1
5825998	TGCAGTTGCTGATGATGGTGTGCATTTACAGATCGGAAGAGCGGTTCAGCAGGAATGCCGAGACCGATC	2	33.49		MTA_2
5825447	TGCAGGCCCATATGCCTTGGCCATAAGTGATCCAACAGAAAGAGCAAATATGGTTCTTGAGCAGGCAGA	2	36.2121		MTA_3
8776021	TGCAGATACTATTCCAATGATGAGGGACTCAATAACTGTGACAACAACAGAATACTTTGCAGCTCTTGG	3	23.3275		MTA_1
5825962	TGCAGCCACTCTGGTCCCATCCTAGATATGTCTAATTTTACAGATCGGAAGAGCGGTTCAGCAGGAATG	3	24.6645		MTA_1
5825425	TGCAGGACAATCAAATACCATATCACCTTGATATACATATATCTTTGAACTATCAAATCATCAATATTC	3	36.5494		MTA_2
5825292	TGCAGATTTTTGACAACCGTCATGCCCAATTTGTGAAGGACAGCAGTGCCATGGCGGCTCTAAATGGCA	4	3.23043		MTA_1
8776034	TGCAGCAAGTAATCAAATATCAGAAGTCAGATTCATCAATTATAACTGAGACAGGGAGTTCCTGTTACA	4	4.4165		MTA_2
8776099	TGCAGTGCACCACTCTTTACGCGGCTTGGGTTGGGAAATGACTCATTTACTGTCACGTATTCTTTTTAT	4	6.81146		MTA_3
5825362	TGCAGCCTGCAAACTAGTATTCAAGGCTTCATCTGTGATTGGATTATTATTATCTGTACCATTATCAAA	4	11.2123	11212337	MTA_4	QTL4.1_Kun_TOS2_2018, QTL4.2_Na_TOS2_2019, QTL4.3_Na_TOS1_2020, QTL4.4_Na_TOS2_2020	seed size
5825316	TGCAGCAGAATAATCCACACATATGCTACAACCAGTAGATCTTGACCCTTGGATGAAGATCAGACTATT	4	11.2729	11272857	MTA_4	QTL4.1_Kun_TOS2_2018, QTL4.2_Na_TOS2_2019, QTL4.3_Na_TOS1_2020, QTL4.4_Na_TOS2_2020	seed size
5825589	TGCAGTGTTACTTCGAATGCGTGATATCATTGCATTCTTTGGTGGAAGGTCGTGTTCAGTATCTTGGGA	4	11.3336	11333567	MTA_4	QTL4.1_Kun_TOS2_2018, QTL4.2_Na_TOS2_2019, QTL4.3_Na_TOS1_2020, QTL4.4_Na_TOS2_2020	seed size
5825248	TGCAGATAGCAAAGTGCAGAGGTAACTATAAATATCCATTTCATGATAAATTCAAAATTACGCATGCAA	4	11.3466	11346591	MTA_4	QTL4.1_Kun_TOS2_2018, QTL4.2_Na_TOS2_2019, QTL4.3_Na_TOS1_2020, QTL4.4_Na_TOS2_2020	seed size
8776019	TGCAGATAAGTTTGTGTAAACAAATCAAAACTACTCGATGCTAATACATGTAATTTTGCTATTGTTGTG	4	11.4414	11441367	MTA_4	QTL4.1_Kun_TOS2_2018, QTL4.2_Na_TOS2_2019, QTL4.3_Na_TOS1_2020, QTL4.4_Na_TOS2_2020	seed size
5825429	TGCAGGAGCTTCAGAAATGGCAGATAACACAACAAAGGTACCAAATAAGATCGTAATCAAAGCAGTGAA	4	12.5266		MTA_5
5825437	TGCAGGATGCCAAGGATAAGGACATATGAACAACAAGCTTGCTAGTCAACATTTCTGAGTATATAAATC	4	12.557		MTA_5
5825541	TGCAGTCATCAATGATAGACTGCTAATTGTAAGAAGATCTCAACCATCCGACTTTGATCGGTGGCTTAC	4	32.0436		MTA_6
5825245	TGCAGAGAAGGCTCGGGGACTTTCCTGAGCCCAGCTAAAGGCATGGACCCATTCACATCAATTCATGGT	4	35.296	35296030	MTA_7	QTL4.5_Na_TOS1_2019	flowering
5825198	TGCAGACATGGTATGGCTGACGCAAAACAAAAAAGGGCTGGAGATGGTTCAGATCATGCTCTGATACCA	4	37.5505	37550545	MTA_8	QTL4.5_Na_TOS1_2019, QTL4.6_Na_TOS2_2020	flowering, maturity
5825902	TGCAGTCAAAAGTAACCGTAGGAAATCCATTTCTTGCACGAACGACTGATAAATAATAAATTGTTTTGA	4	37.7255	37725454	MTA_8	QTL4.5_Na_TOS1_2019, QTL4.6_Na_TOS2_2021	flowering, maturity
5825352	TGCAGCACCATCAAACCACAATCCAGTTAGAGGGGTATTTTATTGAAACTATAGAACTTCATAACTTGC	4	37.7265	37726543	MTA_8	QTL4.5_Na_TOS1_2019, QTL4.6_Na_TOS2_2022	flowering, maturity
5825306	TGCAGCAATGGCTCCACAAACATATAAATTTGCAGAGTGCAGGATCGTTGCATAAGCTTCTCGGTGTGC	4	38.7843	38784252	MTA_9	QTL4.6_Na_TOS2_2020	Maturity
10267881	TGCAGTTGTATTTGTCGTAGTAGTATGCTTCAACATTGTTGTCTTACAGATCGGAAGAGCGGTTCAGCA	4	39.3756		MTA_10
8776162	TGCAGGTTTTTTATCTCCAAAGTGAACTGGCGGCTGAGCAAAGTCATTGTCACCGTTTTCGTTTCTTGC	5	31.8018		MTA_1
13144403	TGCAGATACACACCTGCACAGCACCCCCTTCTTTATAATTTCTTGAATGAAGAGTGGCAAATAATTTTA	5	36.5516		MTA_2
5825300	TGCAGCAACTTGATCTTTTCCTGTTACTCCAATCAACTTATCACCCGGCCACACACCAAATATGGTTCC	6	1.8294	1829402	MTA_1	QTL6.1_Kun_TOS2_2020	flowering
5825910	TGCAGTGCAGAATATGATCCTAGGAAACATTATGTGTGATGTTTGGCTTTGGTAGAGAATCTGTGATTT	6	2.53797	2537970	MTA_2	QTL6.1_Kun_TOS2_2020	flowering
5825407	TGCAGCTTCTCTCGCAACAATAGTAGTCATTGTTTTGGCTTTGGTTTCACCAGCTTCACATAACAAGAT	6	2.53804	2538036	MTA_2	QTL6.1_Kun_TOS2_2020	flowering
8776047	TGCAGCGTTCCCTCTCGCCCAATTCAGGACAGTTGAAAATATGCATCCCCGCTCTCCAATATTCGTCGT	6	20.7861		MTA_3
11063427	TGCAGCAAGTCTGGTATGCGCTTTCGTTTTGAGTCATCATTATTCTTATTTATGGATCACGTAAATTTT	6	21.7461		MTA_4
5826234	TGCAGCCAATAATTTTGTTCATTGCAATGTGGCAAATGTTCCACATTACAGATCGGAAGAGCGGTTCAG	6	26.349	26349028	MTA_5	QTL6.2_Kun_TOS2_2018	seed size
5826073	TGCAGATAATTCCAACAGCATTGATGCTGATGTTACAGATCGGAAGAGCGGTTCAGCAGGAATGCCGAG	6	26.3603	26360262	MTA_5	QTL6.2_Kun_TOS2_2018	seed size
5826041	TGCAGTATTCAATAGGCAAACTTCAAAACTGAGCATGTTTTTCCAGCCAATGAAACAAAGTAAAAGGTC	7	5.1211		MTA_1
10264616	TGCAGCACCTCCATCGACAAGCTCAAACTCGTCGACGTTGGAACCGGTGCAGGTCTTCCGGGAGTAATT	7	9.23073		MTA_2
10263949	TGCAGACAGCACCTCAGCCCACTGCATAACACACAAATTCACCATAAGATATGAAAAGTTGTTTTCCCC	8	9.15257		MTA_1
5825505	TGCAGTAACTTAGATGTTTTGCCTAAATTTCATGAATTACTAATTCCATCAAAATATCATTCTAACAAA	8	11.1501	11150126	MTA_2	QTL8.1_Na_TOS1_2019	Maturity
5825845	TGCAGCAGCAGCAGCTGGAGTCATGGATTGATACTGAGGAATCAATTGAGCATTTGTTTGTTGTTGAGT	8	14.2482	14248237	MTA_3	QTL8.1_Na_TOS1_2019	Maturity
5825801	TGCAGAAAGTATTTACTTTGCAGTGTGGAGAAGAAATGAGGTCCATAGAGAGACAATTGTAACAAAATT	8	14.6171		MTA_4
